# Supplementary material for: Urinary Colorimetric Sensor Array and Algorithm to Distinguish Kawasaki Disease from Other Febrile Illnesses
Source: PLoS One. 2016 Feb 9;11(2):e0146733. doi: 10.1371/journal.pone.0146733 (PMC4747548; doi:10.1371/journal.pone.0146733)
Supplement: S1 Table — (XLSX) [file pone.0146733.s004.xlsx]

## Sheet: Sheet1
S1 Table. The compound candidates used to construct colorimetric sensor array for KD discrimination
Category	Compound name	Solvent	Purity	Stock (mg/mL)
a: Brønsted acid/base dyes	1,3,5-Trinitrobenzene	DMSO	≥98%	20
a: Brønsted acid/base dyes	1-Naphthyl Red hydrochloride	DMSO	0.85	20
a: Brønsted acid/base dyes	1-Naphthyl Red+TsOH	DMSO	0.85	20
a: Brønsted acid/base dyes	2,4-Dinitrophenol	DMSO	≥98%	20
a: Brønsted acid/base dyes	2,5-Dinitrophenol	H2O	0.97	20
a: Brønsted acid/base dyes	2,6-Dinitrophenol	H2O	0.95	20
a: Brønsted acid/base dyes	3-Nitrophenol	DMSO	0.99	20
a: Brønsted acid/base dyes	4-Nitrophenol	H2O	≥99.5%	20
a: Brønsted acid/base dyes	Acid Fuchsin	H2O	~70%	20
a: Brønsted acid/base dyes	Alizarin	DMSO	0.97	20
a: Brønsted acid/base dyes	Alizarin Blue Black B	H2O	≥98%	20
a: Brønsted acid/base dyes	Alizarin Green	H2O	≥98%	20
a: Brønsted acid/base dyes	Alizarin Red S	H2O		20
a: Brønsted acid/base dyes	Alizarin Yellow GG	H2O	0.5	20
a: Brønsted acid/base dyes	Alizarin-3-methyliminodiacetic acid	H2O	0.95	20
a: Brønsted acid/base dyes	Alkali Blue	H2O	0.95	20
a: Brønsted acid/base dyes	beta-Naphthol Violet	H2O		20
a: Brønsted acid/base dyes	Bromochlorophenol Blue	H2O	0.95	20
a: Brønsted acid/base dyes	Bromocresol Green	DMSO	0.95	20
a: Brønsted acid/base dyes	Bromocresol Green Sodium Salt	H2O	0.9	20
a: Brønsted acid/base dyes	Bromocresol Green+TBAH	DMSO		20
a: Brønsted acid/base dyes	Bromocresol Purple	H2O	0.7	20
a: Brønsted acid/base dyes	Bromophenol Blue	DMSO	0.9	20
a: Brønsted acid/base dyes	Bromophenol Blue Sodium Salt	H2O	0.95	20
a: Brønsted acid/base dyes	Bromophenol Blue+TBAH	DMSO		20
a: Brønsted acid/base dyes	Bromophenol Red	DMSO	0.95	20
a: Brønsted acid/base dyes	Bromothymol Blue	DMSO	0.8	20
a: Brønsted acid/base dyes	Bromothymol Blue Sodium Salt	H2O	0.7	20
a: Brønsted acid/base dyes	Bromothymol Blue+TBAH	DMSO		20
a: Brønsted acid/base dyes	Bromoxylenol Blue	DMSO	0.9	20
a: Brønsted acid/base dyes	Bromoxylenol Blue+1-Naphthyl Red	DMSO		20
a: Brønsted acid/base dyes	Bromoxylenol Blue+Nile Blue	DMSO		20
a: Brønsted acid/base dyes	Chlorophenol Red	H2O	0.95	20
a: Brønsted acid/base dyes	Chlorophenol Red+TBAH	H2O		20
a: Brønsted acid/base dyes	Congo Red	H2O	≥35%	20
a: Brønsted acid/base dyes	Cresol Red	H2O	0.95	20
a: Brønsted acid/base dyes	Cresol Red Sodium Salt	H2O	0.95	20
a: Brønsted acid/base dyes	Crystal Violet	H2O	≥90%	20
a: Brønsted acid/base dyes	Dimethyl Yellow	DMSO	0.95	20
a: Brønsted acid/base dyes	Eosin B	H2O	0.95	20
a: Brønsted acid/base dyes	Eosin Y Disodium Salt	H2O	≥85%	20
a: Brønsted acid/base dyes	Erythrosin B	DMSO	≥95%	20
a: Brønsted acid/base dyes	Ethyl Violet	H2O	0.9	20
a: Brønsted acid/base dyes	Hematoxylin	H2O	0.95	20
a: Brønsted acid/base dyes	HgCl2+Bromocresol Green+TBAH	DMSO		20
a: Brønsted acid/base dyes	HgCl2+Bromophenol Blue+TBAH	DMSO		20
a: Brønsted acid/base dyes	Indigo	DMSO	0.95	20
a: Brønsted acid/base dyes	Isatin	DMSO	0.95	20
a: Brønsted acid/base dyes	LiNO3+Cresol Red	H2O		20
a: Brønsted acid/base dyes	Litmus	H2O	0.7	20
a: Brønsted acid/base dyes	Malachite Green Oxalate Salt	H2O	≥90%	20
a: Brønsted acid/base dyes	m-Cresol Purple	H2O	0.9	20
a: Brønsted acid/base dyes	m-Cresol Purple+TBAH	H2O		20
a: Brønsted acid/base dyes	m-Cresol Purple+TBAH	H2O		20
a: Brønsted acid/base dyes	Metanil Yellow	H2O	0.7	20
a: Brønsted acid/base dyes	Methyl Green	H2O	~85%	20
a: Brønsted acid/base dyes	Methyl Orange	H2O	≥85%	20
a: Brønsted acid/base dyes	Methyl Red	DMSO	0.9	20
a: Brønsted acid/base dyes	Methyl Red Sodium Salt	H2O	0.9	20
a: Brønsted acid/base dyes	Methyl Red+TBAH	DMSO		20
a: Brønsted acid/base dyes	Methyl Violet	H2O	0.7	20
a: Brønsted acid/base dyes	Methyl Violet B base	H2O	0.85	20
a: Brønsted acid/base dyes	Methyl Yellow	DMSO	0.98	20
a: Brønsted acid/base dyes	Mordant Orange 1	H2O	0.7	20
a: Brønsted acid/base dyes	Nile Blue A	H2O	0.99	20
a: Brønsted acid/base dyes	Nitrazine Yellow	H2O	0.85	20
a: Brønsted acid/base dyes	Nitrazine Yellow+TBAH	H2O		20
a: Brønsted acid/base dyes	o-Cresolphthalein	DMSO	0.9	20
a: Brønsted acid/base dyes	Phenol Red	H2O	0.9	20
a: Brønsted acid/base dyes	Phenol Red Sodium Salt	H2O	0.98	20
a: Brønsted acid/base dyes	Phenolphthalein	DMSO	0.98	20
a: Brønsted acid/base dyes	Phloxine B	H2O	0.85	20
a: Brønsted acid/base dyes	Picric Acid	H2O	≥98%	20
a: Brønsted acid/base dyes	p-Rosolic Acid	DMSO	0.85	20
a: Brønsted acid/base dyes	Quinaldine Red	H2O	0.95	20
a: Brønsted acid/base dyes	Sulfonazo Ⅲ Sodium Salt	H2O	0.9	20
a: Brønsted acid/base dyes	Thymol Blue	DMSO	0.9	20
a: Brønsted acid/base dyes	Thymol Blue Sodium Salt	H2O	≥98%	20
a: Brønsted acid/base dyes	Thymol Blue+TBAH	DMSO		20
a: Brønsted acid/base dyes	Thymolphthalein	DMSO	0.95	20
a: Brønsted acid/base dyes	Toluidine Blue O	H2O	~80%	20
a: Brønsted acid/base dyes	Tropaeolin O Sodium Salt	H2O	0.9	20
a: Brønsted acid/base dyes	Tropaeolin OO	H2O	0.9	20
a: Brønsted acid/base dyes	Tropaeolin OOO No.1	H2O	~85%	20
a: Brønsted acid/base dyes	Xylene Cyanol FF	H2O	≥98%	20
a: Brønsted acid/base dyes	Xylenol Blue	DMSO	0.9	20
b: Lewis acid/base dyes (metalloporphyrins)	CoMTPP	DMSO	≥96%	20
b: Lewis acid/base dyes (metalloporphyrins)	CoOTP	DMSO	0.98	20
b: Lewis acid/base dyes (metalloporphyrins)	CoOTP	DMSO	0.98	5
b: Lewis acid/base dyes (metalloporphyrins)	CoTMP	DMSO	0.95	20
b: Lewis acid/base dyes (metalloporphyrins)	CoTMP	DMSO	0.95	5
b: Lewis acid/base dyes (metalloporphyrins)	CoTPP	DMSO	0.85	20
b: Lewis acid/base dyes (metalloporphyrins)	CoTPP	DMSO	0.85	5
b: Lewis acid/base dyes (metalloporphyrins)	CuTPP	DMSO	0.95	20
b: Lewis acid/base dyes (metalloporphyrins)	CuTPP	DMSO	0.95	5
b: Lewis acid/base dyes (metalloporphyrins)	MnOTP	DMSO	0.97	20
b: Lewis acid/base dyes (metalloporphyrins)	MnOTP	DMSO	0.97	5
b: Lewis acid/base dyes (metalloporphyrins)	MnTPP	DMSO	0.95	20
b: Lewis acid/base dyes (metalloporphyrins)	MnTPP	DMSO	0.95	5
b: Lewis acid/base dyes (metalloporphyrins)	ZnOTP	DMSO	0.95	20
b: Lewis acid/base dyes (metalloporphyrins)	ZnOTP	DMSO	0.95	5
b: Lewis acid/base dyes (metalloporphyrins)	ZnTPP	DMSO	≥90%	20
b: Lewis acid/base dyes (metalloporphyrins)	ZnTPP	DMSO	≥90%	5
c: Redox indicator	1,10-Phenanthroline hydrochloride monohydrate	H2O	≥99%	20
c: Redox indicator	1,5-Diphenylcarbazide	DMSO	0.95	20
c: Redox indicator	2,2'-Bipyridyl	DMSO	≥99%	20
c: Redox indicator	5,5',7-Indigotrisulfonic acid tripotassium Salt	H2O	~75%	20
c: Redox indicator	alpha-Naphtholbenzein	DMSO	0.9	20
c: Redox indicator	Barium diphenylamine-4-sulfonate	DMSO	≥95%	20
c: Redox indicator	Bromopyrogallol	H2O	0.7	20
c: Redox indicator	Bromopyrogallol Red	H2O	0.7	20
c: Redox indicator	Diphenylamine	DMSO	≥99%	20
c: Redox indicator	Ferroin Indicator Solution	DMSO	-	20
c: Redox indicator	Gallocyanine	H2O	0.9	20
c: Redox indicator	Indigo Carmin+Alizarin Yellow GG	H2O		20
c: Redox indicator	Indigo Carmine	H2O	0.85	20
c: Redox indicator	Indonitrotetrazolium chloride	DMSO	0.98	20
c: Redox indicator	Methylene Blue	H2O	≥82%	20
c: Redox indicator	Neutral Red	H2O	≥90%	20
c: Redox indicator	Phenosafranin	H2O	0.8	20
c: Redox indicator	Quinoline Yellow	DMSO	0.95	20
c: Redox indicator	Safranin T	H2O	0.9	20
c: Redox indicator	Thionin actate Salt	H2O	~90%	20
c: Redox indicator	Variamine Blue B Salt	DMSO	-	20
d: Solvatochromic dyes	3,3',5,5'-Tetraiodophenol sulfonephthalein	DMSO	0.9	20
d: Solvatochromic dyes	4-(4-Nitrobenzyl)pyridine+N-Benzylaniline	DMSO		20
d: Solvatochromic dyes	Acridine Orange Base	DMSO	0.75	20
d: Solvatochromic dyes	AgNO3+Bromocresol Green	DMSO		20
d: Solvatochromic dyes	AgNO3+Bromophenol Blue	DMSO		20
d: Solvatochromic dyes	Brilliant Green	H2O	~90%	20
d: Solvatochromic dyes	Brilliant Yellow	H2O	0.7	20
d: Solvatochromic dyes	Bromophenol Red+Reichardt's Dye	DMSO		20
d: Solvatochromic dyes	Bromoxylenol Blue+Reichardt's Dye	DMSO		20
d: Solvatochromic dyes	Copper(Ⅱ)neodecanoate	DMSO	≥99%	20
d: Solvatochromic dyes	Disperse Blue 1	H2O	0.3	20
d: Solvatochromic dyes	Disperse Blue 3	H2O	0.2	20
d: Solvatochromic dyes	Disperse Blue 35	H2O	0.5	20
d: Solvatochromic dyes	Disperse Orange 1	DMSO	~15%	20
d: Solvatochromic dyes	Disperse Orange 13	DMSO	0.9	20
d: Solvatochromic dyes	Disperse Orange 25	DMSO	0.95	20
d: Solvatochromic dyes	Disperse Orange 3	DMSO	≥96%	20
d: Solvatochromic dyes	Disperse Red 1	H2O	0.95	20
d: Solvatochromic dyes	Disperse Red 13	DMSO	0.95	20
d: Solvatochromic dyes	Fluorescein	DMSO	0.95	20
d: Solvatochromic dyes	Lead(Ⅲ) acetate trihydrate	H2O	≥99.99%	20
d: Solvatochromic dyes	Lithium Nitrate	H2O	≥98%	20
d: Solvatochromic dyes	Nile Red	DMSO	0.9	20
d: Solvatochromic dyes	Nile Red+Reichardt's Dye	DMSO		20
d: Solvatochromic dyes	N-Phenylanthranilic acid	DMSO	0.98	20
d: Solvatochromic dyes	p-Rosolic acid+Disperse Orange 25	DMSO		20
d: Solvatochromic dyes	Pyrocatechol Violet	H2O	0.7	20
d: Solvatochromic dyes	Reichardt's Dye	DMSO	0.9	20
d: Solvatochromic dyes	Zn(OAc)2+m-Cresol Purple+TBAH	H2O		20
e: Others	Acid Green 25	H2O	0.75	20
e: Others	Acid Violet 7	H2O	0.4	20
e: Others	Acriflavine hydrochloride	H2O	≥98%	20
e: Others	Amaranth	H2O	0.85	20
e: Others	Auramine O	H2O	0.85	20
e: Others	Azocamine B	H2O	0.65	20
e: Others	Calcon	H2O	≥99%	20
e: Others	Chromotrope 2B	H2O	0.97	20
e: Others	Chromotrope 2R	H2O	≥70%	20
e: Others	Chrysoidin	H2O	≥95%	20
e: Others	Crocein Orange G	H2O	0.7	20
e: Others	Diazo Violet(Fast Violet B Salt)	H2O	≥97%	20
e: Others	Erichrome Blue Black SE	H2O	≥98%	20
e: Others	Eriochrome Black T	H2O	≥99%	20
e: Others	Eriochrome Blue Black B	DMSO	0.95	20
e: Others	Eriochrome Blue SE	H2O	0.99	20
e: Others	Eriochrome Red B	H2O	0.95	20
e: Others	Ethyl Orange Sodium Salt	H2O	0.9	20
e: Others	Ethyl Orange Sodium Salt+Thiozole Yellow G	H2O		20
e: Others	Evans Blue	H2O	≥75%	20
e: Others	Guaiacol	DMSO	-	20
e: Others	Hydroxynaphthol Blue	H2O	0.95	20
e: Others	Mixed Indicator 5	DMSO	-	20
e: Others	Orange Ⅱ Sodium Salt	H2O	~85%	20
e: Others	Orange Ⅳ	H2O	0.7	20
e: Others	Orange G	H2O	≥60%	20
e: Others	o-Tolidine	DMSO	≥97%	20
e: Others	Pararosaniline Base	DMSO	0.904	20
e: Others	Pentamethoxy Red	DMSO	0.95	20
e: Others	p-Ethoxychrysoidine	DMSO	>95%	20
e: Others	Propyl Red	DMSO	0.8	20
e: Others	Sunset Yellow FCF	H2O	0.9	20
e: Others	Tartrazine	H2O	≥85%	20
e: Others	Tashiro's Indicator	DMSO	-	20
e: Others	Tetrahydroxyquinone	DMSO	≥99.5%	20
e: Others	Toluidine Blue	H2O	~80%	20
e: Others	Zinc iodide-Starch	DMSO	-	20

## Sheet: Sheet2
a: Brønsted acid/base dyes	a: Brønsted acid/base dyes	b: Lewis acid/base dyes (metalloporphyrins)	c: Redox indicator	d: Solvatochromic dyes	Others
1,3,5-Trinitrobenzene	Ethyl Violet	CoMTPP	1,10-Phenanthroline hydrochloride monohydrate	3,3',5,5'-Tetraiodophenol sulfonephthalein	Acid Green 25
2,4-Dinitrophenol	Hematoxylin	CoOTP	1,5-Diphenylcarbazide	4-(4-Nitrobenzyl)pyridine+N-Benzylaniline	Acid Violet 7
2,5-Dinitrophenol	HgCl2+Bromocresol Green+TBAH	CoTPP	1-Naphthyl Red hydrochloride	Acridine Orange Base	Acriflavine hydrochloride
2,6-Dinitrophenol	HgCl2+Bromophenol Blue+TBAH	CuMTPP	1-Naphthyl Red+TsOH	AgNO3+Bromocresol Green	Amaranth
3-Nitrophenol	Indigo	CuOTP	2,2'-Bipyridyl	AgNO3+Bromophenol Blue	Auramine O
4-Nitrophenol	Isatin	CuTPP	5,5',7-Indigotrisulfonic acid tripotassium Salt	Brilliant Green	Azocamine B
Acid Fuchsin	Litmus	MnMTPP	alpha-Naphtholbenzein	Brilliant Yellow	Calcon
Alizarin	Malachite Green Oxalate Salt	MnOTP	Barium diphenylamine-4-sulfonate	Bromophenol Red+Reichardt's Dye	Chromotrope 2B
Alizarin Blue Black B	m-Cresol Purple	MnTPP	Bromopyrogallol	Bromoxylenol Blue+Reichardt's Dye	Chromotrope 2R
Alizarin Green	m-Cresol Purple+TBAH	ZnMTPP	Bromopyrogallol Red	Copper(Ⅱ)neodecanoate	Chrysoidin
Alizarin Red S	m-Cresol Purple+TBAH	ZnOTP	Diphenylamine	Disperse Blue 1	Crocein Orange G
Alizarin Yellow GG	Metanil Yellow	ZnTPP	Ferroin Indicator Solution	Disperse Blue 3	Diazo Violet(Fast Violet B Salt)
Alizarin-3-methyliminodiacetic acid	Methyl Green		Gallocyanine	Disperse Blue 35	Erichrome Blue Black SE
Alkali Blue	Methyl Orange		Indigo Carmin+Alizarin Yellow GG	Disperse Orange 1	Eriochrome Black T
beta-Naphthol Violet	Methyl Red		Indigo Carmine	Disperse Orange 13	Eriochrome Blue Black B
Bromochlorophenol Blue	Methyl Red Sodium Salt		Indonitrotetrazolium chloride	Disperse Orange 25	Eriochrome Blue SE
Bromocresol Green	Methyl Red+TBAH		Methylene Blue	Disperse Orange 3	Eriochrome Red B
Bromocresol Green Sodium Salt	Methyl Violet		Neutral Red	Disperse Red 1	Ethyl Orange Sodium Salt
Bromocresol Green+TBAH	Methyl Yellow		Phenosafranin	Disperse Red 13	Ethyl Orange Sodium Salt+Thiozole Yellow G
Bromocresol Purple	Mordant Orange 1		Quinaldine Red	Fluorescein	Evans Blue
Bromophenol Blue	Nitrazine Yellow		Quinoline Yellow	Lead(Ⅲ) acetate trihydrate	Guaiacol
Bromophenol Blue Sodium Salt	Nitrazine Yellow+TBAH		Safranin T	LiNO3+Cresol Red	Hydroxynaphthol Blue
Bromophenol Blue+TBAH	o-Cresolphthalein		Thionin actate Salt	Lithium Nitrate	Mixed Indicator 5
Bromophenol Red	Phenol Red		Variamine Blue B Salt	Nile Blue A	Orange Ⅱ Sodium Salt
Bromothymol Blue	Phenol Red Sodium Salt			Nile Red	Orange Ⅳ
Bromothymol Blue Sodium Salt	Phenolphthalein			Nile Red+Reichardt's Dye	Orange G
Bromothymol Blue+TBAH	Phloxine B			N-Phenylanthranilic acid	o-Tolidine
Bromoxylenol Blue	Picric Acid			p-Rosolic acid+Disperse Orange 25	Pararosaniline Base
Bromoxylenol Blue+1-Naphthyl Red	p-Rosolic Acid			Pyrocatechol Violet	Pentamethoxy Red
Bromoxylenol Blue+Nile Blue	Sulfonazo Ⅲ Sodium Salt			Reichardt's Dye	p-Ethoxychrysoidine
Chlorophenol Red	Thymol Blue			Zn(OAc)2+m-Cresol Purple+TBAH	Propyl Red
Chlorophenol Red+TBAH	Thymol Blue Sodium Salt				Sunset Yellow FCF
Congo Red	Thymol Blue+TBAH				Tartrazine
Cresol Red	Thymolphthalein				Tashiro's Indicator
Cresol Red Sodium Salt	Toluidine Blue O				Tetrahydroxyquinone
Crystal Violet	Tropaeolin O Sodium Salt				Toluidine Blue
Dimethyl Yellow	Tropaeolin OO				Zinc iodide-Starch
Eosin B	Tropaeolin OOO No.1
Eosin Y Disodium Salt	Xylene Cyanol FF
Erythrosin B	Xylenol Blue
